# Supplementary material for: Application of vertical transposition flap in closure for large facial soft tissue defects in children
Source: Front Pediatr. 2023 May 5;11:1171092. doi: 10.3389/fped.2023.1171092 (PMC10196186; doi:10.3389/fped.2023.1171092)
Supplement: Supplementary file 1 [file Table1.xlsx]

## Sheet: 工作表2
number	1weeks	2weeks	name	gentle	age	age（month）	length	wide	area	location	diagnosis	Flaps	secondary Surgery
112	G		张语嫣	女	3月24天	1	1.2	0.8	0.7536	eyelid	MN	G
40	G		李婧姝	女	1岁10月22天	22	1	1	0.785	nose	MN	G
69	G	G	彭均泽	男	8岁3月16天	99	1.2	1	0.942	nose	MN	G
30	G	G	郝偌伊	女	4岁0月2天	48	1.5	1	1.1775	nose	MN	G
59	G	G	栾靖涵	女	4岁6月13天	52	1.5	1	1.1775	eyelid	MN	G
60	G		栾靖涵	女	5岁6月13天	66	1.5	1	1.1775	nose	MN	G
42	G		李康原	男	4岁10月25天	58	1.4	1.2	1.3188	nose	MN	G
2	G	G	边晨暄	男	9月9天	9	1.5	1.2	1.413	nose	MN	G
44	G	G	李明宇	男	2岁6月1天	30	1.5	1.2	1.413	eyelid	MN	G
48	G		李宇洋	男	2岁11月12天	23	1.5	1.2	1.413	nose	MN	G
57	G		刘宇帆	男	1岁0月8天	12	1.5	1.2	1.413	eyelid	MN	G
99	G		张瀚威	男	5岁1月30天	61	1.5	1.2	1.413	eyelid	MN	G
56	G	G	刘宇帆	男	7岁0月8天	84	2	1	1.57	eyelid	MN	G
77	G	G	王丞麟	男	2岁10月15天	34	1.8	1.2	1.6956	eyelid	MN	G
79	G		王沐鑫	男	4岁10月1天	58	1.5	1.5	1.76625	nose	MN	G
94	G		姚瑾瑜	男	1岁4月0天	16	1.8	1.5	2.1195	eyelid	MN	G
119	D	G	郑梓儒	女	8岁11月24天	107	1.8	1.5	2.1195	nose	MN	D
34	G		贾梓越	男	3岁7月6天	43	2	1.5	2.355	eyelid	MN	G
46	G		李沐桐	女	1岁4月22天	16	2	1.5	2.355	eyelid	MN	G
111	G		张一鸣	男	2岁11月12天	35	2	1.8	2.826	eyelid	MN	G
117	G		赵林堯	男	1岁4月11天	16	2	1.8	2.826	eyelid	MN	G
24	G	G	郭道煊	男	1岁9月7天	21	2.5	1.5	2.94375	eyelid	MN	G
29	G	G	韩知洋	女	6岁6月3天	78	2	2	3.14	eyelid	MN	G
45	G		李沐槿	男	5岁4月10天	64	2.5	1.8	3.5325	eyelid	SN	G
6	G		陈念初	男	4岁2月8天	50	2.5	2	3.925	mandible	MN	G
16	G	G	冯欣悦	女	1岁2月2天	14	2.5	2	3.925	cheek	MN	G
17	G	G	冯奕然	男	2岁7月28天	31	2.5	2	3.925	mandible	MN	G
18	G	G	付书宇	男	3岁11月2天	47	2.5	2	3.925	mandible	MN	G
22	G	G	耿荣浩	男	7岁7月30天	94	2.5	2	3.925	eyelid	MN	G
31	G	G	何睿	男	9月15天	9	2.5	2	3.925	cheek	MN	G
39	G		李嘉航	男	2岁11月16天	35	2.5	2	3.925	cheek	MN	G
53	G	G	刘嘉桐	女	1岁6月8天	18	2.5	2	3.925	mandible	MN	G
89	G		夏湘善	女	3岁7月5天	43	2.5	2	3.925	cheek	MN	G
98	G		翟翊初	男	11月2天	11	2.5	2	3.925	mandible	MN	G
102	G	G	张纶	男	1岁4月8天	16	2.5	2	3.925	cheek	MN	G
120	G		周家奇	男	1岁5月1天	17	2.5	2	3.925	eyelid	MN	G
49	G		李雨沫	男	3岁11月24天	47	3.5	1.5	4.12125	mandible	MN	G
4	G	G	陈馥萱	女	2岁4月14天	28	3	2	4.71	mandible	MN	G
8	G	G	程俊皓	男	3岁8月16天	44	3	2	4.71	mandible	MN	G
11	G	G	杜奕萱	女	3岁10月20天	46	3	2	4.71	cheek	MN	G
21	G	G	耿荣浩	男	5岁7月30天	67	3	2	4.71	cheek	MN	G
47	G	G	李宣辰	男	1岁9月17天	21	3	2	4.71	forehead	SN	G	?
51	G		刘博彧	男	3岁2月2天	38	3	2	4.71	mandible	MN	G
62	G		罗锴洋	男	2岁8月2天	32	3	2	4.71	forehead	MN	G
71		G	容梁冰	男	1岁3月16天	15	3	2	4.71	mandible	MN	G
78	G		王颢雯	女	3岁5月10天	41	3	2	4.71	forehead	MN	G
85	G	G	王雨杭	男	10月8天	10	3	2	4.71	mandible	MN	G
90	G	G	谢彦廷	男	2岁1月6天	25	3	2	4.71	mandible	MN	G
95	G		叶依霖	女	2岁3月21天	28	3	2	4.71	cheek	MN	G
96	G	G	于泽成	男	1岁11月14天	23	3	2	4.71	cheek	MN	G
97	G	G	袁帅	男	1岁4月8天	16	3	2	4.71	cheek	MN	G
103	G		张慕萱	女	4岁1月27天	49	3	2	4.71	cheek	MN	G
114	G		张子弈	男	1岁5月21天	17	3	2	4.71	cheek	MN	G
116	G	G	赵家祎	女	2岁1月12天	25	3	2	4.71	mandible	MN	G
118	G	G	赵叶瑶	女	1岁9月24天	21	3	2	4.71	cheek	MN	G
43	G	G	李可欣	女	1岁2月16天	14	2.5	2.5	4.90625	forehead	MN	G	?
52	G	G	刘家硕	男	2岁6月14天	30	2.5	2.5	4.90625	cheek	MN	G
84	G		王艺博	男	1岁10月19天	22	2.5	2.5	4.90625	cheek	SN	G
101	G	G	张钧涵	男	4岁10月1天	58	2.5	2.5	4.90625	forehead	MN	G
10	G	G	董瑶	女	11月1天	11	3.5	2	5.495	mandible	MN	G
19	G	G	葛雨泽	男	4岁9月25天	57	3.5	2	5.495	cheek	MN	G
27			郭言可	男	2岁1月29天	23	3.5	2	5.495	cheek	MN	G
38	G	G	李佳妍	女	1岁8月19天	20	3.5	2	5.495	cheek	MN	G
41	G	G	李俊浩	男	4岁3月27天	51	3.5	2	5.495	cheek	MN	G
50	G		李泽祺	男	2岁4月6天	28	3.5	2	5.495	forehead	MN	G
68	G	G	宁檬	女	2岁5月2天	17	3.5	2	5.495	cheek	MN	G
122	G	G	朱梓奕	男	6岁4月20天	76	3.5	2	5.495	cheek	MN	G
3	G	G	曹孟一	男	1岁7月19天	19	3	2.5	5.8875	cheek	SN	G
23	G	G	谷兴钰	男	1岁4月15天	16	3	2.5	5.8875	forehead	MN	G
25	G		郭嘉烨	男	2岁9月12天	33	3	2.5	5.8875	cheek	SN	G
32	G	G	胡诗雨	女	1岁11月19天	23	3	2.5	5.8875	forehead	MN	G
36	G	G	姜裕淏	男	1岁7月8天	1	3	2.5	5.8875	forehead	SN	G
61	G	G	罗恺悦	女	1岁6月1天	18	3	2.5	5.8875	mandible	MN	G
64	G	G	马煊雨	男	3岁11月26天	47	3	2.5	5.8875	forehead	MN	G
76	?	？	王琛泽	男	2岁6月3天	30	3	2.5	5.8875	cheek	MN	G
86	G		王祉瑄	女	5岁1月21天	61	3	2.5	5.8875	cheek	MN	G
91	G	G	杨茗淏	男	2岁3月14天	27	3	2.5	5.8875	cheek	MN	G
26	G	G	郭松远	男	4岁0月12天	48	4	2	6.28	forehead	MN	G
74	G	G	孙晨语	女	5岁5月13天	65	4	2	6.28	cheek	MN	G	?
113	G	G	张子恬	女	6岁1月7天	73	4	2	6.28	cheek	MN	G
5	G	G	陈嘉轶	男	9月16天	9	3.5	2.5	6.86875	mandible	SN	G
14			范俊翔	男	1岁3月1天	15	3.5	2.5	6.86875	forehead	SN	G
58	G	G	刘雨茹	女	2岁0月22天	24	3.5	2.5	6.86875	cheek	MN	G
72	G		沈一诺	女	2岁0月13天	24	3.5	2.5	6.86875	cheek	MN	G
73	G	G	宋槿妍	女	1岁6月9天	18	3.5	2.5	6.86875	forehead	MN	G
75	G	G	佟芯沂	女	2岁8月25天	32	3.5	2.5	6.86875	cheek	MN	G
82	G		王筱一	女	3岁5月24天	41	3.5	2.5	6.86875	cheek	MN	G	?
83	G	G	王泧鑫	男	1岁9月28天	21	3.5	2.5	6.86875	forehead	MN	G
104	G	G	张儒玺	男	2岁7月14天	31	3.5	2.5	6.86875	cheek	MN	G
110	G	G	张焱	男	3岁11月11天	47	3.5	2.5	6.86875	mandible	SN	G
12		G	樊振渝	男	2岁7月9天	31	3	3	7.065	forehead	MN	G
33	G		贾学城	男	6岁0月20天	72	3	3	7.065	cheek	MN	G
66	G	G	马子赫	男	3岁8月11天	44	4.5	2	7.065	cheek	MN	G
92	G	G	杨沐恩	女	3岁3月3天	39	3	3	7.065	mandible	MN	G
9	G	G	邓明轩	女	3岁9月15天	45	4	2.5	7.85	cheek	MN	G
28	D	G	郭梓陌	男	5岁0月24天	60	4	2.5	7.85	mandible	MN	D
80	G		王瑞杰	男	6岁11月24天	71	4	2.5	7.85	forehead	MN	G
88	D	D	奚靖暄	女	1岁10月28天	22	4	2.5	7.85	cheek	SN	DD	?
93	G		杨云汐	女	4岁7月0天	55	4	2.5	7.85	forehead	MN	G
100	D	D	张嘉玥	女	1岁3月24天	15	4	2.5	7.85	cheek	MN	DD
115	D	G	赵晨博	男	2岁8月13天	32	4	2.5	7.85	mandible	MN	D
109	G	G	张秀圆	女	2岁1月8天	25	3.5	3	8.2425	cheek	MN	G
1	G	G	包明泽	男	2岁3月1天	27	4.5	2.5	8.83125	forehead	MN	G
15	G	G	范禹桐	男	4岁4月12天	52	4	3	9.42	cheek	SN	G
20	G	G	葛雨泽	男	4岁9月25天	57	4	3	9.42	forehead	MN	G
63	G		罗四维	女	4岁1月29天	49	4	3	9.42	cheek	MN	G	?
65	G	G	马溢彤	女	2岁4月18天	28	4	3	9.42	forehead	SN	G
107	G		张希梦	女	2岁8月21天	32	4	3	9.42	cheek	MN	G
121	G	G	朱怀瑾	男	4岁0月27天	48	4	3	9.42	cheek	SN	G
7	G	G	陈乙墨	男	3岁1月29天	37	4.5	3	10.5975	cheek	SN	G	? +
54	G	G	刘思承	男	5岁5月23天	65	4	3.5	10.99	cheek	SN	G
35	G		姜宇硕	男	7岁8月9天	92	5	3	11.775	forehead	MN	G
37	D	D	李昊	男	4岁11月29天	59	5	3	11.775	cheek	SN	DD
55	G		刘昕阳	女	5岁11月11天	71	5	3	11.775	forehead	MN	G
67	G	G	孟泽远	男	6岁1月7天	78	5	3	11.775	forehead	MN	G
70	G	G	彭莉涵	女	4岁7月12天	55	5	3	11.775	cheek	SN	G
106	D		张添祥	男	2岁0月13天	24	5	3	11.775	cheek	SN	D	+
108	G		张欣怡	女	7岁7月15天	91	5	3	11.775	mandible	MN	G
81	G	G	王思宇	女	9岁0月3天	108	4.5	3.5	12.3638	mandible	MN	G
87	D	D	魏浩霖	男	2岁2月25天	26	5	3.5	13.7375	forehead	MN	DD
105	D	G	张儒玺	男	5岁7月14天	67	5	4	15.7	forehead	MN	D
13	D		范柏瑄	男	8月24天	8	7	3	16.485	forehead	MN	D
				77		38.9016			5.80932
